# Supplementary material for: The Physiological and Biochemical Response of Ribbed Mussels to Rising Temperatures: Benefits of Salt Marsh Cordgrass
Source: Integr Org Biol. 2024 Aug 21;6(1):obae031. doi: 10.1093/iob/obae031 (PMC11398905; doi:10.1093/iob/obae031)
Supplement: obae031_Supplemental_Files [file obae031_supplemental_files.zip]

Archive with 4 entries (4 files):
- Supplementary Figure 4.pdf
- Supplementary Figure legends.docx
- Supplementary figures.pptx
- Supplementary Tables.docx
